# Supplementary material for: DNA isolation and genome sequence of the 134‐year‐old holotype specimen of Boletus subvelutipes Peck
Source: Ecol Evol. 2023 Aug 10;13(8):e10389. doi: 10.1002/ece3.10389 (PMC10415633; doi:10.1002/ece3.10389)
Supplement: Supplementary file 1 — Data S1. [file ECE3-13-e10389-s001.xlsx]

## Sheet: gb-accession
Terminus	28S	ITS	tef1	rpb2	Reference
Boletus_subvelutipes_MO285181	MH244204	MH244205	MH347318	–	Kudzma and Safonov (Unpublished)
Boletus_subvelutipes_NYSf3093	ON142311	ON142311	OP503538	OQ680486	This study
Butyriboletus_appendiculatus_BR5020089295550	KJ605677	KJ605668	KJ619472	KP055030	Zhao et al. 2014a
Butyriboletus_appendiculatus_BR5020089339025	KT002609	KT002598	KT002633	–	Zhao et al. 2015
Butyriboletus_appendiculatus_Bap1	AF456837	KJ419923	JQ32702	–	Binder and Bresinsky, 2002
Butyriboletus_appendiculatus_MB000286	KT002610	KT002599	KT002634	–	Zhao et al. 2015
Butyriboletus_frostii_NY815462	JQ924342	–	KF112164	KF112675	Wu et al. 2014
Butyriboletus_huangnianlaii_FHMU2206	MH879688	MH885350	MH879717	MH879740	Chai et al 2019
Butyriboletus_huangnianlaii_FHMU2207	MH879689	MH885351	MH879718	MH879741	Chai et al 2019
Butyriboletus_pseudoregius_BR5020153355951	KT002614	KT002603	KT002638	–	Zhao et al. 2015
Butyriboletus_pseudoregius_BR5020161846502	KT002613	KT002602	KT002637	–	Zhao et al. 2015
Butyriboletus_pseudospeciosus_FHMU1391	MH879687	MH885349	MH879716	–	Chai et al 2019
Butyriboletus_pseudospeciosus_HKAS59467	KF112331	–	KF112176	KF112672	Wu et al. 2014
Butyriboletus_pseudospeciosus_HKAS63513	KT990541	–	KT990743	KT990380	Wu et al. 2016a
Butyriboletus_pseudospeciosus_HKAS63596	KT990542	–	KT990744	KT990381	Wu et al. 2016a
Butyriboletus_pulchriceps_Chapman0945	KT002615	KT002604	KT002639	–	Zhao et al. 2015
Butyriboletus_regius_MB000287	KT002616	KT002605	KT002640	–	Zhao et al. 2015
Butyriboletus_roseoflavus_FHMU1387	MH879686	MH885348	MH879715	–	Chai et al 2019
Butyriboletus_roseoflavus_HKAS54099	KF739665	KJ909519	KF739779	–	Zhao et al. 2015
Butyriboletus_roseoflavus_HKAS63593	KJ184559	KJ909517	KJ184571	–	Zhao et al. 2015
Butyriboletus_roseopurpureus_Both3765	KT002617	KT002606	KT002641	–	Zhao et al. 2015
Butyriboletus_roseopurpureus_MB06-059	KF030262	KC184464	KF030410	–	Nuhn et al. 2013
Butyriboletus_sp_HKAS63528	KF112332	–	KF112156	KF112673	Wu et al. 2014
Butyriboletus_sp_MHHNU7456	KT990539	–	KT990741	KT990378	Wu et al. 2016a
Butyriboletus_subappendiculatus	KT002618	KT002607	KT002642	–	Zhao et al. 2015
Butyriboletus_subsplendidus	KF112339	–	KF112169	KF112676	Wu et al. 2014
Butyriboletus_yicibus_HKAS57503	KT002620	KT002608	KT002644	–	Zhao et al. 2015
Butyriboletus_yicibus_HKAS68010	KT002619	KJ909521	KT002643	–	Zhao et al. 2015
Caloboletus_calopus_BR5020159063805	KJ184554	KJ605655	KJ184566	–	Zhao et al. 2014a
Caloboletus_calopus_Bc1	AF456833	DQ679806	JQ327019	–	Zhao et al. 2014a
Caloboletus_firmus_NY00796115	KJ605678	KJ605656	KJ619464	–	Zhao et al. 2014a
Caloboletus_guanyui_FHMU2019	MH879708	MH885365	MH879734	MH879751	Chai et al 2019
Caloboletus_guanyui_FHMU2040	MH879709	MH885366	MH879736	MH879752	Chai et al 2019
Caloboletus_guanyui_FHMU2218	MH879705	–	MH879732	MH879748	Chai et al 2019
Caloboletus_guanyui_FHMU2222	MH879706	–	MH879733	MH879749	Chai et al 2019
Caloboletus_guanyui_FHMU2224	MH879707	MH885364	MH879735	MH879750	Chai et al 2019
Caloboletus_inedulis_MKAS80478	KJ605671	KJ605657	KJ619465	–	Zhao et al. 2014a
Caloboletus_panniformis_HKAS56164	KJ605674	KJ605667	KJ619466	–	Zhao et al. 2014a
Caloboletus_panniformis_HKAS57410	KJ184555	KJ605659	KJ184567	–	Zhao et al. 2014a
Caloboletus_panniformis_HKAS77530	KJ605670	KJ605661	KJ619470	–	Zhao et al. 2014a
Caloboletus_radicans	KJ184557	KJ605662	KJ184569	–	Zhao et al. 2014a
Caloboletus_sp	KF112410	–	KF112188	KF112668	Wu et al. 2014
Caloboletus_xiangtoushanensis_GDGM44833	KY800415	KY800421	KY800418	–	Zhang et al. 2017
Caloboletus_xiangtoushanensis_GDGM45160	KY800417	KY800423	KY800419	–	Zhang et al. 2017
Caloboletus_yunnanensis_HKAS58694	KJ605672	KJ605664	KJ619470	–	Zhao et al. 2014a
Caloboletus_yunnanensis_HKAS69214	KJ184556	KJ605663	KJ184568	–	Zhao et al. 2014a
Chalciporus_radiatus_FHMU930	MH879710	MH885367	MH879738	–	Chai et al 2019
Cyanoboletus_instabilis_FHMU1839	MG030466	MG030473	MG030478	–	Chai et al 2019
Cyanoboletus_pulverulentus_MG628a	KT157064	KT157055	KT157073	–	Gelardi et al. 2015
Exsudoporus_frostii_SAT1221511	KP055021	–	KP055018	KP055027	Zhao et al. 2014b
Exsudoporus_frostii_TENN067311	KT002612	KT002601	KT002636	–	Zhao et al. 2015
Lanmaoa_asiatica_FHMU1389	MG030470	MG030477	MG030481	–	Chai et al 2019
Lanmaoa_macrocarpa_FHMU2212	MH879685	MH885347	MH879714	–	Chai et al 2019
Lanmaoa_rubriceps_FHMU1763	MG030468	MG030475	MG030479	–	Chai et al 2018
Lanmaoa_rubriceps_FHMU1967	MH879683	MH885346	MH879712	–	Chai et al 2019
Neoboletus_brunneissimus	KF112314	–	KF112143	KF112650	Wu et al. 2014
Neoboletus_ferrugineus_HKAS77617	KT990595	–	KT990788	KT990430	Wu et al. 2016A
Neoboletus_ferrugineus_HKAS77718	KT990596	–	KT990789	KT990431	Wu et al. 2016A
Neoboletus_flavidus_HKAS58724	KU974140	–	KU974137	KU974145	Wu et al. 2016A
Neoboletus_flavidus_HKAS59443	KU974139	–	KU974136	KU974144	Wu et al. 2016A
Neoboletus_hainanensis_HKAS59469	KF112359	–	KF112175	KF112669	Wu et al. 2016A
Neoboletus_hainanensis_HKAS63515	KT990614	–	KT990808	KT990449	Wu et al. 2016A
Neoboletus_hainanensis_HKAS74880	KT990597	–	KT990790	KT990432	Wu et al. 2016A
Neoboletus_hainanensis_HKAS90209	KT990615	–	KT990809	KT990450	Wu et al. 2016A
Neoboletus_magnificus_HKAS54096	KF112324	–	KF112149	KF112654	Wu et al. 2014
Neoboletus_magnificus_HKAS74939	KF112320	–	KF112148	KF112653	Wu et al. 2014
Neoboletus_multipunctatus_FHMU1620	MH879693	MH885354	MH879722	–	Chai et al 2019
Neoboletus_multipunctatus_FHMU2808	MK061360	MK061359	MK061358	–	Chai et al 201
Neoboletus_multipunctatus_HKAS76851	KF112321	–	KF112144	KF112651	Wu et al. 2014
Neoboletus_obscureumbrinus_FHMU2052	MH879694	MH885355	MH879723	MH879742	Chai et al 2019
Neoboletus_obscureumbrinus_FHMU2055	MH879695	MH885356	MH879724	MH879743	Chai et al 2019
Neoboletus_obscureumbrinus_FHMU2059	MH879696	MH885357	MH879725	MH879744	Chai et al 2019
Neoboletus_obscureumbrinus_HKAS63498	KT990598	–	KT990791	KT990433	Wu et al. 2016A
Neoboletus_obscureumbrinus_HKAS89027	KT990600	–	KT990794	KT990436	Wu et al. 2016A
Neoboletus_rubriporus_HKAS83026	KT990601	–	KT990795	KT99043	Wu et al. 2016A
Neoboletus_rubriporus_HKAS89174	KT990602	–	KT990796	KT990438	Wu et al. 2016A
Neoboletus_rubriporus_HKAS90210	KT990604	–	KT990798	KT990439	Wu et al. 2016A
Neoboletus_sanguineoides_HKAS55440	KF112315	–	KF112145	KF112652	Wu et al. 2014
Neoboletus_sanguineoides_HKAS57766	KT990605	–	KT990802	KT990442	Wu et al. 2016a
Neoboletus_sanguineoides_HKAS80823	KT990608	–	KT990799	KT990440	Wu et al. 2016a
Neoboletus_sanguineus_HKAS68587	KF112329	–	KF112150	KF112657	Wu et al. 2014
Neoboletus_sanguineus_HKAS80849	KT990609	–	KT990803	KT990443	Wu et al. 2016a
Neoboletus_sanguineus_HKAS90211	KT990610	–	KT990804	KT990444	Wu et al. 2016a
Neoboletus_sp_HKAS76851	KF112321	–	KF112144	KF112651	Wu et al. 2014
Neoboletus_tomentulosus_FHMU841	MH879691	MH885352	MH879720	–	Chai et al 2019
Neoboletus_tomentulosus_FHMU842	MH879692	MH885353	MH879721	–	Chai et al 2019
Neoboletus_tomentulosus_HKAS53369	KF112323	–	KF112154	KF112659	Wu et al. 2014
Neoboletus_tomentulosus_HKAS77656	KT990611	–	KT990806	KT990446	Wu et al. 2016a
Neoboletus_venenatus_HKAS57489	KF112325	–	KF112158	KF112665	Wu et al. 2014
Neoboletus_venenatus_HKAS63535	KT990613	–	KT990807	KT990448	Wu et al. 2016a
Rubroboletus_latisporus_HKAS63517	KP055022	–	KP055019	KP055028	Zhao et al. 2014B
Rubroboletus_latisporus_HKAS80358	KP055023	–	KP055020	KP055029	Zhao et al. 2014B
Rubroboletus_sinicus	KF112319	–	KF112146	KF112661	Zhao et al. 2014B
Boletus_subvelutipes_MG31_1	scaffold4795	scaffold4795	scaffold19027	scaffold21537	Li et al. 2018
Boletus_subvelutipes_MG31_2	scaffold1454	scaffold1454	–	–	Li et al. 2018
Boletus_subvelutipes_MG31_3	scaffold3773	–	–	–	Li et al. 2018
